# Supplementary material for: Transplant of microbiota from Crohn’s disease patients to germ-free mice results in colitis
Source: Gut Microbes. 2024 Mar 27;16(1):2333483. doi: 10.1080/19490976.2024.2333483 (PMC10978031; doi:10.1080/19490976.2024.2333483)
Supplement: Supplemental Material [file KGMI_A_2333483_SM3348.zip]

Archive with 11 entries (11 files):
- Fig S1.tiff
- Fig S2.tiff
- Fig S3.tiff
- Fig S4.tiff
- Fig S5.tiff
- Fig S6.tiff
- Supplemental figure legends_clean.docx
- Supplemental Table S1.docx
- Supplemental Table S2.docx
- Supplemental Table S3.docx
- Supplemental Table S4.xlsx
