# Supplementary material for: Transplant of microbiota from Crohn’s disease patients to germ-free mice results in colitis
Source: Gut Microbes. 2024 Mar 27;16(1):2333483. doi: 10.1080/19490976.2024.2333483 (PMC10978031; doi:10.1080/19490976.2024.2333483)
Supplement: Supplemental Material [file KGMI_A_2333483_SM3348.zip › Supplemental Table S4.xlsx]

## Sheet: ALL_Absolute_abundance
Species	HC donors	CD donors	♀_HC_recipients	♂_HC_recipients	♀_CD_recipients	♂_CD_recipients
Bifidobacterium_adolescentis	20227230	4517853	0	5265	0	0
Ruminococcus_bromii	7429997	85966	44275	0	0	0
Faecalibacterium_prausnitzii	5627851	59650	914953	596	0	0
Fusicatenibacter_saccharivorans	4652594	9100931	0	0	0	0
Eubacterium_hallii	3169098	554425	9366	16981	0	0
Dorea_longicatena	2591217	1832488	0	0	0	0
Coprococcus_eutactus	2148822	0	0	0	0	0
Roseburia_faecis	2029379	12321	780521	5211205	0	0
Blautia_obeum	1952832	81680	0	1974339	0	0
Bacteroides_vulgatus	1945532	26057	0	0	0	0
Blautia_wexlerae	1780155	15545675	2904265	124840	0	0
Ruminococcus_bicirculans	1651081	0	1198717	544700	0	0
Holdemanella_biformis	1625880	0	0	0	0	0
Ruminococcus_torques	1551771	159564	0	0	0	0
Catenibacterium_mitsuokai	1519074	0	0	0	0	0
Collinsella_aerofaciens	1312727	548136	0	0	0	0
Anaerostipes_hadrus	1254551	6769207	0	0	0	0
Bifidobacterium_longum	1052707	9433526	60123	42167	0	0
Coprococcus_catus	1016083	123919	0	4430	0	0
Coprococcus_comes	970810	0	0	0	0	0
Prevotella_copri	927937	45441	0	0	0	0
Lactobacillus_ruminis	910727	0	0	0	0	0
Eubacterium_rectale	856632	0	11318	118672	0	0
Lactococcus_lactis	848421	432061	0	0	0	0
Eubacterium_eligens	822242	0	22760	26531	0	0
Intestinibacter_bartlettii	786361	2237359	0	0	0	0
Ruminococcus_lactaris	702687	471	72999	46272	0	0
Dorea_formicigenerans	699992	35179	0	0	0	0
Gemmiger_formicilis	670652	53	13549	139482	0	0
Eubacterium_sp_CAG_180	607437	0	0	0	0	0
Bacteroides_uniformis	537186	2080	1579482	0	0	0
Akkermansia_muciniphila	530794	142880	3426650	1106607	0	0
Eubacterium_ramulus	420081	0	0	0	0	0
Eubacterium_sp_CAG_251	395193	0	0	0	0	0
Methanobrevibacter_smithii	368786	0	0	0	0	0
Eggerthella_lenta	368515	13886	5939	2649	0	0
Bacteroides_caccae	354119	0	0	0	0	0
Prevotella_sp_CAG_1185	325977	0	0	0	0	0
Firmicutes_bacterium_CAG_83	292685	0	0	0	0	0
Roseburia_inulinivorans	276980	26581	299983	0	0	0
Lactococcus_raffinolactis	263648	15900	0	0	0	0
Eubacterium_sp_OM08_24	241178	0	8866	5476	0	0
Agathobaculum_butyriciproducens	226741	1834	26734	25271	0	0
Parabacteroides_merdae	216909	0	0	0	0	0
Phascolarctobacterium_succinatutens	214007	0	0	0	0	0
Faecalicoccus_pleomorphus	212718	0	0	0	0	0
Clostridium_disporicum	211086	2607160	0	0	0	0
Roseburia_sp_CAG_471	210062	0	0	0	0	0
Eubacterium_ventriosum	207132	0	0	0	0	0
Parabacteroides_distasonis	192882	0	1316163	0	0	0
Bacteroides_sp_CAG_443	190617	0	0	0	0	0
Alistipes_putredinis	185237	0	0	0	0	0
Oscillibacter_sp_CAG_241	178644	0	0	0	0	0
Bacteroides_intestinalis	166399	0	0	0	0	0
Barnesiella_intestinihominis	152746	0	752376	1071280	0	0
Streptococcus_salivarius	151652	1096537	0	0	0	0
Ruminococcus_sp_CAG_330	142515	0	0	0	0	0
Leuconostoc_mesenteroides	138309	30483	0	0	0	0
Bacteroides_stercoris	121044	0	0	0	0	0
Gordonibacter_pamelaeae	120659	4318	126399	176986	0	0
Bacteroides_dorei	117459	545	5431529	0	0	0
Roseburia_hominis	115861	0	0	919200	0	0
Roseburia_intestinalis	114159	9186	3660513	0	0	0
Faecalitalea_cylindroides	112264	0	0	0	0	0
Bacteroides_plebeius	110405	0	0	0	0	0
Escherichia_coli	109858	1868683	0	0	0	0
Bacteroides_ovatus	100653	25420	0	0	0	0
Clostridium_leptum	88241	0	2724	1622	0	0
Eubacterium_siraeum	87619	0	0	0	0	0
Flavonifractor_plautii	72408	1688	563892	274958	1995595	2465946
Streptococcus_thermophilus	69017	317169	0	0	0	0
Paraprevotella_xylaniphila	67259	0	0	0	0	0
Bifidobacterium_bifidum	63706	2945878	0	0	0	0
Bacteroides_thetaiotaomicron	61109	13107	0	0	0	0
Lactobacillus_mucosae	60728	38326	0	0	0	0
Alistipes_indistinctus	60643	0	11064	2076	0	0
Lactobacillus_rogosae	58322	0	0	0	0	0
Proteobacteria_bacterium_CAG_139	57697	0	163416	0	0	0
Firmicutes_bacterium_CAG_94	56730	0	0	0	0	0
Anaerotruncus_sp_CAG_528	55295	0	0	0	0	0
Asaccharobacter_celatus	51364	0	134360	101422	0	0
Oscillibacter_sp_57_20	50290	0	13054	32270	0	0
Phascolarctobacterium_faecium	47796	0	0	0	0	0
Firmicutes_bacterium_CAG_95	47401	0	0	53519	0	0
Slackia_isoflavoniconvertens	45816	0	0	0	0	0
Ruthenibacterium_lactatiformans	45107	5002	735143	141088	934167	465123
Adlercreutzia_equolifaciens	44891	0	426214	291424	0	0
Alistipes_finegoldii	43362	0	2633669	2720644	0	0
Streptococcus_parasanguinis	42112	387992	0	0	0	0
Bacteroides_galacturonicus	40333	0	0	0	0	0
Lachnospira_pectinoschiza	39260	1591	0	0	0	0
Odoribacter_splanchnicus	39006	0	147721	122965	0	0
Bifidobacterium_angulatum	37551	0	0	0	0	0
Dialister_invisus	36395	18659	0	0	0	0
Bacteroides_eggerthii	30777	0	0	0	0	0
Eubacterium_sp_CAG_38	28687	1342	0	3055	0	0
Anaerotignum_lactatifermentans	27989	0	190640	0	0	0
Alistipes_inops	24972	0	1464856	1073122	0	0
Lawsonibacter_asaccharolyticus	23959	0	61412	13723	0	0
Haemophilus_parainfluenzae	22880	2177	0	0	0	0
Bacteroides_xylanisolvens	22511	294	0	0	0	0
Collinsella_massiliensis	21680	173	0	0	0	0
Romboutsia_ilealis	21135	85862	0	0	0	0
Anaeromassilibacillus_sp_An250	20476	0	9187	0	0	0
Streptococcus_pasteurianus	20038	0	0	0	0	0
Enterococcus_durans	19537	10453	0	0	0	0
Bacteroides_massiliensis	18891	0	0	0	0	0
Prevotella_sp_CAG_617	18631	0	0	0	0	0
Bilophila_wadsworthia	17174	0	0	0	0	0
Clostridium_bolteae	15873	213	267057	879731	74125	26497
Bifidobacterium_dentium	15598	42155	0	0	0	0
Firmicutes_bacterium_CAG_170	15182	0	0	0	0	0
Dialister_succinatiphilus	14889	0	0	0	0	0
Collinsella_intestinalis	13675	65	0	0	0	0
Parasutterella_excrementihominis	13505	0	13287	0	0	0
Enterobacter_cloacae_complex	12599	68956	0	0	0	0
Turicibacter_sanguinis	10667	206286	0	0	0	0
Roseburia_sp_CAG_182	10634	0	0	0	0	0
Rothia_mucilaginosa	10146	27157	0	0	0	0
Alistipes_shahii	10136	0	129830	84329	0	0
Bacteroides_cellulosilyticus	10098	0	0	0	0	0
Clostridium_citroniae	9629	0	58085	27570	745	5930
Veillonella_dispar	8998	5045	0	0	0	0
Clostridium_sp_CAG_167	8599	0	0	0	0	0
Coprobacter_secundus	8183	0	0	0	0	0
Clostridium_celatum	7731	10348	0	0	0	0
Alistipes_onderdonkii	7652	0	1459827	1628894	0	0
Firmicutes_bacterium_CAG_110	6722	0	0	0	0	0
Holdemania_filiformis	6591	0	102632	127086	0	0
Candidatus_Gastranaerophilales_bacterium	6002	0	39236	0	0	0
Olsenella_scatoligenes	5924	0	0	0	0	0
Bacteroides_coprophilus	5774	0	0	0	0	0
Clostridium_saccharolyticum	5616	0	0	0	0	0
Bacteroides_finegoldii	5469	0	0	0	0	0
Ruminococcus_callidus	4426	0	0	0	0	0
Collinsella_stercoris	4316	2430	0	0	0	0
Desulfovibrio_piger	4192	0	0	0	0	0
Firmicutes_bacterium_CAG_238	4135	0	0	0	0	0
Actinomyces_oris	4112	32373	0	0	0	0
Citrobacter_youngae	3975	15380	0	0	0	0
Clostridium_sp_CAG_253	3893	0	0	0	0	0
Haemophilus_sp_HMSC71H05	3672	0	0	0	0	0
Actinomyces_odontolyticus	3563	6204	0	0	0	0
Ruminococcus_gnavus	3544	329744	0	0	898558	9571032
Actinomyces_sp_HPA0247	3522	10002	0	0	0	0
Streptococcus_mitis	3496	54690	0	0	0	0
Finegoldia_magna	3496	24065	0	0	0	0
Butyricimonas_virosa	3485	0	0	105773	0	0
Streptococcus_sp_A12	3379	4566	0	0	0	0
Anaerococcus_vaginalis	3348	6976	0	0	0	0
Leuconostoc_carnosum	3115	229602	0	0	0	0
Bifidobacterium_pullorum	3092	0	0	0	0	0
Streptococcus_australis	2784	4026	0	0	0	0
Parabacteroides_johnsonii	2761	0	0	0	0	0
Veillonella_parvula	2615	19303	0	0	0	0
Citrobacter_freundii	2582	30202	0	0	0	0
Bacteroides_fragilis	2472	26846	0	0	0	0
Prevotella_buccalis	2472	582	0	0	0	0
Leuconostoc_lactis	2415	7919	0	0	0	0
Clostridium_innocuum	2330	223507	354994	71933	2023858	3815338
Peptoniphilus_sp_HMSC062D09	2220	406	0	0	0	0
Streptococcus_infantis	2134	34764	0	0	0	0
Enterococcus_faecalis	2126	1592491	11985	0	113747	0
Intestinimonas_butyriciproducens	2093	0	82232	148401	0	0
Turicimonas_muris	2006	0	1155	0	0	0
Gemella_sanguinis	1737	5029	0	0	0	0
Actinomyces_sp_HMSC035G02	1509	2095	0	0	0	0
Streptococcus_vestibularis	1492	8830	0	0	0	0
Anaerotruncus_colihominis	1461	0	23573	13875	521776	586926
Veillonella_infantium	1375	1220	0	0	0	0
Actinomyces_sp_ICM47	1373	27818	0	0	0	0
Prevotella_sp_CAG_279	1335	0	0	0	0	0
Aeriscardovia_aeriphila	1266	423	0	0	0	0
Enterorhabdus_caecimuris	1253	0	2941	2357	0	0
Coprobacter_fastidiosus	1231	0	0	0	0	0
Lactobacillus_sakei	1209	207261	0	0	0	0
Leuconostoc_virus_LN04	1183	1952	0	0	0	0
Enorma_massiliensis	1094	184	0	0	0	0
Actinomyces_graevenitzii	1092	3544	0	0	0	0
Butyricimonas_synergistica	1014	0	0	0	0	0
Streptococcus_anginosus_group	988	49398	0	0	0	0
Blautia_hydrogenotrophica	968	0	328533	744584	0	0
Bifidobacterium_catenulatum	922	0	0	0	0	0
Streptococcus_sanguinis	849	90823	0	0	0	0
Gemella_haemolysans	769	2645	0	0	0	0
Streptococcus_gordonii	711	75728	0	0	0	0
Mogibacterium_diversum	683	0	0	0	0	0
Bacteroides_coagulans	681	0	0	0	0	0
Leuconostoc_pseudomesenteroides	672	1101	0	0	0	0
Clostridium_bolteae_CAG_59	619	0	135514	0	12916	33965
Pseudoramibacter_alactolyticus	601	0	0	0	0	0
Haemophilus_sputorum	578	0	0	0	0	0
Rothia_dentocariosa	564	22677	0	0	0	0
Lactobacillus_curvatus	549	0	0	0	0	0
Lactococcus_virus_bIL67	515	583	0	0	0	0
Massiliomicrobiota_timonensis	479	0	0	0	0	0
Actinomyces_viscosus	450	0	0	0	0	0
Streptococcus_mutans	409	115393	0	0	0	0
Paraprevotella_clara	405	0	0	0	0	0
Leuconostoc_virus_P793	395	968	0	0	0	0
Allisonella_histaminiformans	395	0	0	0	0	0
Prevotella_sp_CAG_755	390	0	0	0	0	0
Lactobacillus_gasseri	327	62674	0	0	0	0
Bifidobacterium_gallinarum	307	0	0	0	0	0
Firmicutes_bacterium_CAG_145	307	0	378	0	0	0
Veillonella_atypica	306	14842	0	0	0	0
Peptoniphilus_lacrimalis	287	321	0	0	0	0
Veillonella_sp_T11011_6	283	128	0	0	0	0
Negativicoccus_succinicivorans	272	0	0	0	0	0
Bifidobacterium_saeculare	243	0	0	0	0	0
Eubacteriaceae_bacterium_CHKCI005	221	0	33366	37678	96330	86361
Streptococcus_sp_F0442	168	20248	0	0	0	0
Actinomyces_sp_oral_taxon_448	168	2777	0	0	0	0
Parvimonas_micra	164	2182	0	0	0	0
Actinomyces_johnsonii	89	0	0	0	0	0
Corynebacterium_durum	56	4439	0	0	0	0
Lactobacillus_phage_Lc_Nu	53	0	0	0	0	0
Streptococcus_virus_Sfi21	45	1153	0	0	0	0
Streptococcus_virus_phiAbc2	32	3496	0	0	0	0
Peptoniphilus_harei	26	34544	0	0	0	0
Lactobacillus_phage_phiadh	26	0	0	0	0	0
Streptococcus_phage_TP_J34	25	703	0	0	0	0
Porphyromonas_sp_HMSC065F10	21	0	0	0	0	0
Koala_retrovirus	0	0	0	0	5	0
Abelson_murine_leukemia_virus	0	0	4	0	6	0
Murine_osteosarcoma_virus	0	0	0	18	0	0
Enterobacteria_phage_mEp460	0	0	0	24	0	0
Chrysodeixis_chalcites_nucleopolyhedrovirus	0	0	0	0	42	0
Ateline_gammaherpesvirus_3	0	0	0	0	45	0
Escherichia_virus_P1	0	0	47	0	0	0
Alcelaphine_gammaherpesvirus_1	0	0	33	33	0	0
Mouse_mammary_tumor_virus	0	0	9	24	30	10
Enterococcus_phage_phiEf11	0	0	0	0	0	117
Cotesia_congregata_bracovirus	0	0	479	479	1437	0
Ruminococcaceae_bacterium_D5	0	0	3276	0	0	0
Clostridium_methylpentosum	0	0	1099	0	720	4132
Cyprinid_herpesvirus_3	0	0	1760	1457	3400	728
Flavonifractor_sp_An100	0	0	9346	0	0	0
Anaerofustis_stercorihominis	0	0	10674	2744	0	0
Dielma_fastidiosa	0	0	13878	0	0	0
Alistipes_timonensis	0	0	12465	6398	0	0
Lactonifactor_longoviformis	0	0	8715	4114	0	8867
Clostridium_sp_7_2_43FAA	0	0	0	0	32953	5584
Clostridium_neonatale	0	0	0	0	164108	0
Clostridium_lavalense	0	0	0	379729	10666	49492
Anaerostipes_caccae	0	0	243393	226847	2329	12063
Clostridium_aldenense	0	0	174333	84971	258577	186837
Coprobacillus_cateniformis	0	0	90411	1059669	0	0
Clostridium_hylemonae	0	0	1093330	577270	0	0
Clostridioides_difficile	0	0	0	0	1374981	1668797
Eisenbergiella_massiliensis	0	0	0	0	782830	2455687
Clostridium_symbiosum	0	0	0	1329043	1100757	2231105
Eisenbergiella_tayi	0	0	5550197	4307004	0	0
Hungatella_hathewayi	0	0	223300	4123327	9741180	6999783
Phage_Gifsy_2	0	39	0	0	0	0
Clostridium_phage_vB_CpeS_CP51	0	70	0	0	0	0
Salmonella_phage_Fels_1	0	72	0	0	0	0
Salmonella_virus_SP31	0	112	0	0	0	0
Gemella_asaccharolytica	0	126	0	0	0	0
Atopobium_deltae	0	128	0	0	0	0
Brochothrix_phage_BL3	0	135	0	0	0	0
Streptococcus_phage_PH15	0	135	0	0	0	0
Megasphaera_elsdenii	0	164	0	0	0	0
Brochothrix_phage_NF5	0	168	0	0	0	0
Propionibacterium_acidifaciens	0	184	0	0	0	0
Veillonella_tobetsuensis	0	190	0	0	0	0
Lawsonella_clevelandensis	0	247	0	0	0	0
Enterococcus_phage_EFAP_1	0	247	0	0	0	0
Megasphaera_micronuciformis	0	305	0	0	0	0
Streptococcus_sp_HMSC071D03	0	320	0	0	0	0
Enterococcus_phage_EFRM31	0	336	0	0	0	0
Peptoniphilus_coxii	0	460	0	0	0	0
Staphylococcus_epidermidis	0	464	0	0	0	0
Lactobacillus_vaginalis	0	473	0	0	0	0
Propionibacterium_freudenreichii	0	477	0	0	0	0
Tyzzerella_nexilis	0	544	0	0	0	0
Lactococcus_phage_936_sensu_lato	0	599	0	0	0	0
Prevotella_buccae	0	647	0	0	0	0
Abiotrophia_sp_HMSC24B09	0	661	0	0	0	0
Blautia_sp_CAG_257	0	710	0	0	0	0
Atopobium_parvulum	0	839	0	0	0	0
Rothia_aeria	0	866	0	0	0	0
Abiotrophia_defectiva	0	875	0	0	0	0
Lactococcus_phage_949	0	909	0	0	0	0
Granulicatella_elegans	0	921	0	0	0	0
Slackia_exigua	0	932	0	0	0	0
Blautia_hansenii	0	945	0	0	0	0
Corynebacterium_amycolatum	0	988	0	0	0	0
Solobacterium_moorei	0	1018	0	0	0	0
Actinomyces_sp_oral_taxon_414	0	1027	0	0	0	0
Clostridium_scindens	0	1049	48692	19587	2088	0
Weissella_hellenica	0	1074	0	0	0	0
Lachnoclostridium_sp_An118	0	1101	0	0	0	0
Lactobacillus_reuteri	0	1135	0	0	0	0
Olsenella_uli	0	1154	0	0	0	0
Streptococcus_virus_7201	0	1163	0	0	0	0
Enterococcus_italicus	0	1223	0	0	0	0
Pseudomonas_phage_201phi2_1	0	1282	0	0	0	0
Clostridium_cadaveris	0	1425	0	0	46275	0
Lactobacillus_helveticus	0	1438	0	0	0	0
Atopobium_rimae	0	1628	0	0	0	0
Pediococcus_pentosaceus	0	1667	0	0	0	0
Streptococcus_viridans	0	1820	0	0	0	0
Fusobacterium_nucleatum	0	1871	0	0	0	0
Actinomyces_sp_S6_Spd3	0	1876	0	0	0	0
Alloscardovia_omnicolens	0	1985	0	0	0	0
Actinomyces_sp_oral_taxon_181	0	2020	0	0	0	0
Bifidobacterium_breve	0	2188	0	0	0	0
Klebsiella_oxytoca	0	2263	0	0	0	0
Granulicatella_adiacens	0	2279	0	0	0	0
Streptococcus_cristatus	0	2310	0	0	0	0
Clostridium_ventriculi	0	2682	0	0	0	0
Streptococcus_virus_Sfi19	0	2767	0	0	0	0
Gemella_morbillorum	0	2895	0	0	0	0
Lactobacillus_plantarum	0	2961	0	0	0	0
Scardovia_wiggsiae	0	3006	0	0	0	0
Lactobacillus_saerimneri	0	3085	0	0	0	0
Actinomyces_naeslundii	0	3258	0	0	0	0
Pseudopropionibacterium_propionicum	0	4262	0	0	0	0
Actinomyces_sp_oral_taxon_180	0	4810	0	0	0	0
Actinobaculum_sp_oral_taxon_183	0	4965	0	0	0	0
Lactobacillus_brevis	0	5049	0	0	0	0
Leuconostoc_citreum	0	5379	0	0	0	0
Clostridium_clostridioforme	0	5398	0	0	13800	414909
Streptococcus_sp_HMSC070B10	0	5493	0	0	0	0
Citrobacter_braakii	0	6569	0	0	0	0
Streptococcus_milleri	0	6881	0	0	0	0
Lactobacillus_rhamnosus	0	7824	0	0	0	0
Eubacterium_limosum	0	9999	0	0	0	0
Enterococcus_avium	0	11732	0	0	0	0
Eubacterium_sp_CAG_274	0	13945	0	0	0	0
Peptostreptococcus_stomatis	0	16317	0	0	0	0
Weissella_cibaria	0	17001	0	0	0	0
Carnobacterium_divergens	0	17144	0	0	0	0
Leuconostoc_gelidum	0	17460	0	0	0	0
Streptococcus_oralis	0	25186	0	0	0	0
Clostridium_paraputrificum	0	26376	0	0	81230	54805
Terrisporobacter_othiniensis	0	32548	0	0	0	0
Peptostreptococcus_anaerobius	0	35224	0	0	0	0
Lactobacillus_parabuchneri	0	36180	0	0	0	0
Lactobacillus_oris	0	36589	0	0	0	0
Enterococcus_hirae	0	43100	0	0	460066	0
Streptococcus_downei	0	43648	0	0	0	0
Klebsiella_quasipneumoniae	0	54989	0	0	0	0
Blautia_coccoides	0	55169	0	0	134776	141139
Eubacterium_dolichum_CAG_375	0	62075	0	0	0	0
Absiella_dolichum	0	73718	0	0	0	0
Clostridium_perfringens	0	76238	0	0	0	0
Klebsiella_variicola	0	76905	0	0	0	0
Clostridium_butyricum	0	108490	0	0	96964	69902
Sellimonas_intestinalis	0	129458	0	0	969645	1007722
Lactobacillus_johnsonii	0	291865	0	0	0	0
Lactococcus_garvieae	0	313108	0	0	0	0
Lactobacillus_paragasseri	0	412305	0	0	0	0
Klebsiella_pneumoniae	0	512661	0	0	0	0
Lactococcus_petauri	0	782920	0	0	0	0
Weissella_confusa	0	1059697	0	0	0	0
Saccharomyces_cerevisiae	0	1405770	0	0	0	0
Enterococcus_faecium	0	1413535	17019	0	999344	13832
Erysipelatoclostridium_ramosum	0	1493860	256752	235161	2106541	2031923
Bifidobacterium_pseudolongum	0	2564845	0	0	0	0
Blautia_producta	0	3197994	0	0	10652319	13273733

## Sheet: ALL_Relative_abundance
Species	HC donors	CD donors	♀_HC_recipients	♂_HC_recipients	♀_CD_recipients	♂_CD_recipients
Bifidobacterium_adolescentis	29.9694	7.82621	0	0.02972	0	0
Ruminococcus_bromii	10.7697	0.14569	0.19701	0	0	0
Faecalibacterium_prausnitzii	6.17628	0.07654	3.08247	0.00249	0	0
Fusicatenibacter_saccharivorans	4.03085	9.21859	0	0	0	0
Eubacterium_hallii	2.97134	0.60777	0.02696	0.06065	0	0
Dorea_longicatena	2.70454	2.23619	0	0	0	0
Coprococcus_eutactus	2.22367	0	0	0	0	0
Holdemanella_biformis	2.11312	0	0	0	0	0
Ruminococcus_bicirculans	1.97794	0	4.40837	2.48558	0	0
Collinsella_aerofaciens	1.96333	0.95849	0	0	0	0
Roseburia_faecis	1.92414	0.01366	2.27182	18.8208	0	0
Blautia_obeum	1.71992	0.08411	0	6.62354	0	0
Ruminococcus_torques	1.523	0.1831	0	0	0	0
Lactobacillus_ruminis	1.45788	0	0	0	0	0
Bifidobacterium_longum	1.43785	15.0646	0.2521	0.21939	0	0
Anaerostipes_hadrus	1.37331	8.66356	0	0	0	0
Blautia_wexlerae	1.3031	13.3048	6.52639	0.3481	0	0
Bacteroides_vulgatus	1.26846	0.01986	0	0	0	0
Lactococcus_lactis	1.09922	0.65448	0	0	0	0
Eubacterium_sp_CAG_180	1.05607	0	0	0	0	0
Catenibacterium_mitsuokai	1.03646	0	0	0	0	0
Coprococcus_catus	0.97291	0.13873	0	0.01616	0	0
Coprococcus_comes	0.95987	0	0	0	0	0
Eubacterium_eligens	0.86878	0	0.07382	0.10678	0	0
Intestinibacter_bartlettii	0.86574	2.8799	0	0	0	0
Eubacterium_rectale	0.83659	0	0.03393	0.44146	0	0
Prevotella_copri	0.83122	0.04759	0	0	0	0
Ruminococcus_lactaris	0.78367	0.00061	0.24992	0.19657	0	0
Dorea_formicigenerans	0.72108	0.04237	0	0	0	0
Eubacterium_sp_CAG_251	0.69012	0	0	0	0	0
Methanobrevibacter_smithii	0.68279	0	0	0	0	0
Gemmiger_formicilis	0.67701	6e-05	0.04199	0.53634	0	0
Akkermansia_muciniphila	0.62236	0.19587	12.3339	4.94237	0	0
Firmicutes_bacterium_CAG_83	0.513	0	0	0	0	0
Eubacterium_ramulus	0.40264	0	0	0	0	0
Lactococcus_raffinolactis	0.38135	0.02689	0	0	0	0
Bacteroides_uniformis	0.37069	0.00168	3.34596	0	0	0
Prevotella_sp_CAG_1185	0.33869	0	0	0	0	0
Eggerthella_lenta	0.33199	0.01463	0.01643	0.00909	0	0
Eubacterium_sp_OM08_24	0.30758	0	0.03471	0.0266	0	0
Faecalicoccus_pleomorphus	0.30707	0	0	0	0	0
Phascolarctobacterium_succinatutens	0.3062	0	0	0	0	0
Oscillibacter_sp_CAG_241	0.29667	0	0	0	0	0
Agathobaculum_butyriciproducens	0.2641	0.0025	0.09559	0.11212	0	0
Roseburia_sp_CAG_471	0.25555	0	0	0	0	0
Alistipes_putredinis	0.24626	0	0	0	0	0
Leuconostoc_mesenteroides	0.24205	0.06237	0	0	0	0
Roseburia_inulinivorans	0.23826	0.02673	0.79216	0	0	0
Eubacterium_ventriosum	0.2361	0	0	0	0	0
Bacteroides_caccae	0.23533	0	0	0	0	0
Streptococcus_salivarius	0.2247	1.89955	0	0	0	0
Faecalitalea_cylindroides	0.19233	0	0	0	0	0
Ruminococcus_sp_CAG_330	0.18846	0	0	0	0	0
Bacteroides_sp_CAG_443	0.18372	0	0	0	0	0
Clostridium_disporicum	0.18311	2.64418	0	0	0	0
Parabacteroides_merdae	0.16212	0	0	0	0	0
Barnesiella_intestinihominis	0.15772	0	2.38496	4.21365	0	0
Leuconostoc_virus_LN04	0.14977	0.28876	0	0	0	0
Parabacteroides_distasonis	0.12409	0	2.59934	0	0	0
Streptococcus_thermophilus	0.12271	0.6593	0	0	0	0
Gordonibacter_pamelaeae	0.11615	0.00486	0.37351	0.64895	0	0
Oscillibacter_sp_57_20	0.11234	0	0.08952	0.27458	0	0
Eubacterium_siraeum	0.10312	0	0	0	0	0
Lactobacillus_mucosae	0.10235	0.07552	0	0	0	0
Bacteroides_stercoris	0.10005	0	0	0	0	0
Anaerotruncus_sp_CAG_528	0.09619	0	0	0	0	0
Bifidobacterium_bifidum	0.09435	5.10112	0	0	0	0
Proteobacteria_bacterium_CAG_139	0.09232	0	0.80272	0	0	0
Bacteroides_plebeius	0.09222	0	0	0	0	0
Bacteroides_intestinalis	0.08996	0	0	0	0	0
Clostridium_leptum	0.0893	0	0.00846	0.00625	0	0
Roseburia_intestinalis	0.08554	0.00805	8.42045	0	0	0
Roseburia_hominis	0.07859	0	0	2.37492	0	0
Lactococcus_virus_bIL67	0.07596	0.10061	0	0	0	0
Firmicutes_bacterium_CAG_94	0.07278	0	0	0	0	0
Lactobacillus_rogosae	0.07025	0	0	0	0	0
Escherichia_coli	0.07014	1.39491	0	0	0	0
Bacteroides_dorei	0.06999	0.00038	9.93554	0	0	0
Alistipes_indistinctus	0.0695	0	0.03893	0.00907	0	0
Phascolarctobacterium_faecium	0.0675	0	0	0	0	0
Streptococcus_parasanguinis	0.06494	0.69952	0	0	0	0
Dialister_invisus	0.06282	0.03765	0	0	0	0
Bifidobacterium_angulatum	0.06098	0	0	0	0	0
Slackia_isoflavoniconvertens	0.05992	0	0	0	0	0
Flavonifractor_plautii	0.05972	0.00163	1.4277	0.86381	7.21935	6.15389
Asaccharobacter_celatus	0.05954	0	0.47814	0.44784	0	0
Paraprevotella_xylaniphila	0.05807	0	0	0	0	0
Firmicutes_bacterium_CAG_95	0.05021	0	0	0.21593	0	0
Bacteroides_ovatus	0.04944	0.0146	0	0	0	0
Adlercreutzia_equolifaciens	0.0486	0	1.41648	1.20176	0	0
Leuconostoc_virus_P793	0.0483	0.13849	0	0	0	0
Bacteroides_galacturonicus	0.04512	0	0	0	0	0
Lachnospira_pectinoschiza	0.04417	0.00209	0	0	0	0
Alistipes_finegoldii	0.04208	0	7.84564	10.0565	0	0
Ruthenibacterium_lactatiformans	0.03661	0.00475	1.83187	0.43624	3.32607	1.14239
Haemophilus_parainfluenzae	0.03628	0.00404	0	0	0	0
Alistipes_inops	0.03545	0	6.38447	5.80348	0	0
Eubacterium_sp_CAG_38	0.03439	0.00188	0	0.01395	0	0
Bacteroides_thetaiotaomicron	0.0316	0.00792	0	0	0	0
Collinsella_massiliensis	0.03044	0.00028	0	0	0	0
Odoribacter_splanchnicus	0.03029	0	0.35215	0.36373	0	0
Streptococcus_pasteurianus	0.02982	0	0	0	0	0
Anaerotignum_lactatifermentans	0.02673	0	0.55895	0	0	0
Romboutsia_ilealis	0.02672	0.12692	0	0	0	0
Prevotella_sp_CAG_617	0.02669	0	0	0	0	0
Collinsella_intestinalis	0.02376	0.00013	0	0	0	0
Bacteroides_eggerthii	0.02322	0	0	0	0	0
Enterococcus_durans	0.02054	0.01285	0	0	0	0
Firmicutes_bacterium_CAG_170	0.02019	0	0	0	0	0
Dialister_succinatiphilus	0.01949	0	0	0	0	0
Bifidobacterium_dentium	0.01938	0.06124	0	0	0	0
Anaeromassilibacillus_sp_An250	0.01862	0	0.02564	0	0	0
Lawsonibacter_asaccharolyticus	0.01831	0	0.14407	0.03995	0	0
Parasutterella_excrementihominis	0.01561	0	0.04714	0	0	0
Rothia_mucilaginosa	0.01448	0.04532	0	0	0	0
Veillonella_dispar	0.01414	0.00927	0	0	0	0
Bacteroides_massiliensis	0.01331	0	0	0	0	0
Roseburia_sp_CAG_182	0.01307	0	0	0	0	0
Clostridium_sp_CAG_167	0.01298	0	0	0	0	0
Bilophila_wadsworthia	0.0128	0	0	0	0	0
Turicibacter_sanguinis	0.01277	0.28878	0	0	0	0
Bacteroides_xylanisolvens	0.01216	0.00019	0	0	0	0
Alistipes_shahii	0.01072	0	0.42157	0.33976	0	0
Enterobacter_cloacae_complex	0.00943	0.06035	0	0	0	0
Candidatus_Gastranaerophilales_bacterium	0.00905	0	0.18159	0	0	0
Firmicutes_bacterium_CAG_110	0.00879	0	0	0	0	0
Clostridium_bolteae	0.008	0.00013	0.41328	1.68926	0.1639	0.04042
Olsenella_scatoligenes	0.00785	0	0	0	0	0
Alistipes_onderdonkii	0.00719	0	4.20991	5.82873	0	0
Clostridium_celatum	0.00712	0.01114	0	0	0	0
Coprobacter_secundus	0.00647	0	0	0	0	0
Firmicutes_bacterium_CAG_238	0.00639	0	0	0	0	0
Finegoldia_magna	0.00605	0.04867	0	0	0	0
Haemophilus_sp_HMSC71H05	0.00594	0	0	0	0	0
Streptococcus_sp_A12	0.0059	0.00932	0	0	0	0
Anaerococcus_vaginalis	0.00579	0.01411	0	0	0	0
Streptococcus_mitis	0.00576	0.10535	0	0	0	0
Leuconostoc_carnosum	0.00575	0.49531	0	0	0	0
Collinsella_stercoris	0.00571	0.00376	0	0	0	0
Holdemania_filiformis	0.00548	0	0.26214	0.40277	0	0
Clostridium_saccharolyticum	0.00526	0	0	0	0	0
Desulfovibrio_piger	0.00507	0	0	0	0	0
Clostridium_citroniae	0.00496	0	0.09181	0.05408	0.00168	0.00924
Actinomyces_odontolyticus	0.00488	0.00993	0	0	0	0
Actinomyces_sp_HPA0247	0.00474	0.01575	0	0	0	0
Bifidobacterium_pullorum	0.0047	0	0	0	0	0
Bacteroides_cellulosilyticus	0.0047	0	0	0	0	0
Bacteroides_coprophilus	0.00468	0	0	0	0	0
Ruminococcus_callidus	0.00468	0	0	0	0	0
Lactobacillus_phage_Lc_Nu	0.00466	0	0	0	0	0
Leuconostoc_lactis	0.0046	0.01762	0	0	0	0
Clostridium_sp_CAG_253	0.00441	0	0	0	0	0
Actinomyces_oris	0.00432	0.03977	0	0	0	0
Streptococcus_australis	0.00428	0.00723	0	0	0	0
Veillonella_parvula	0.004	0.03456	0	0	0	0
Peptoniphilus_sp_HMSC062D09	0.00386	0.00083	0	0	0	0
Streptococcus_infantis	0.00374	0.07114	0	0	0	0
Bacteroides_finegoldii	0.00372	0	0	0	0	0
Streptococcus_virus_Sfi21	0.00365	0.1083	0	0	0	0
Ruminococcus_gnavus	0.00359	0.39083	0	0	3.99556	29.3583
Streptococcus_virus_phiAbc2	0.00307	0.38354	0	0	0	0
Gemella_sanguinis	0.00298	0.0101	0	0	0	0
Prevotella_buccalis	0.0027	0.00074	0	0	0	0
Citrobacter_youngae	0.00261	0.01183	0	0	0	0
Streptococcus_vestibularis	0.00257	0.0178	0	0	0	0
Aeriscardovia_aeriphila	0.00254	0.00099	0	0	0	0
Butyricimonas_virosa	0.00236	0	0	0.2728	0	0
Enterococcus_faecalis	0.00231	2.01993	0.03992	0	0.54128	0
Turicimonas_muris	0.00227	0	0.00402	0	0	0
Veillonella_infantium	0.00223	0.00231	0	0	0	0
Intestinimonas_butyriciproducens	0.00214	0	0.25807	0.57789	0	0
Actinomyces_sp_HMSC035G02	0.00207	0.00337	0	0	0	0
Lactobacillus_phage_phiadh	0.002	0	0	0	0	0
Lactobacillus_sakei	0.00199	0.39938	0	0	0	0
Parabacteroides_johnsonii	0.00196	0	0	0	0	0
Streptococcus_anginosus_group	0.00193	0.11296	0	0	0	0
Actinomyces_sp_ICM47	0.00184	0.04355	0	0	0	0
Prevotella_sp_CAG_279	0.0018	0	0	0	0	0
Streptococcus_phage_TP_J34	0.0018	0.05898	0	0	0	0
Actinomyces_graevenitzii	0.0017	0.00643	0	0	0	0
Clostridium_innocuum	0.00168	0.18867	0.78681	0.19783	6.40938	8.33507
Citrobacter_freundii	0.00157	0.02147	0	0	0	0
Bacteroides_fragilis	0.00154	0.01953	0	0	0	0
Enorma_massiliensis	0.00151	0.0003	0	0	0	0
Enterorhabdus_caecimuris	0.00148	0	0.01064	0.01058	0	0
Bifidobacterium_catenulatum	0.00145	0	0	0	0	0
Gemella_haemolysans	0.00133	0.00535	0	0	0	0
Anaerotruncus_colihominis	0.00127	0	0.06309	0.04608	1.99541	1.54836
Mogibacterium_diversum	0.00123	0	0	0	0	0
Bacteroides_coagulans	0.00123	0	0	0	0	0
Coprobacter_fastidiosus	0.00118	0	0	0	0	0
Streptococcus_sanguinis	0.00118	0.148	0	0	0	0
Leuconostoc_pseudomesenteroides	0.00111	0.00213	0	0	0	0
Streptococcus_gordonii	0.00106	0.13209	0	0	0	0
Haemophilus_sputorum	0.00093	0	0	0	0	0
Lactobacillus_curvatus	0.00092	0	0	0	0	0
Blautia_hydrogenotrophica	0.00089	0	0.92203	2.59291	0	0
Pseudoramibacter_alactolyticus	0.00083	0	0	0	0	0
Butyricimonas_synergistica	0.0008	0	0	0	0	0
Allisonella_histaminiformans	0.00076	0	0	0	0	0
Rothia_dentocariosa	0.00074	0.03484	0	0	0	0
Streptococcus_mutans	0.00067	0.22204	0	0	0	0
Negativicoccus_succinicivorans	0.00059	0	0	0	0	0
Prevotella_sp_CAG_755	0.00056	0	0	0	0	0
Lactobacillus_gasseri	0.00056	0.12525	0	0	0	0
Massiliomicrobiota_timonensis	0.00056	0	0	0	0	0
Peptoniphilus_lacrimalis	0.0005	0.00065	0	0	0	0
Firmicutes_bacterium_CAG_145	0.00049	0	0.00184	0	0	0
Veillonella_atypica	0.00048	0.02741	0	0	0	0
Actinomyces_viscosus	0.00047	0	0	0	0	0
Bifidobacterium_gallinarum	0.00047	0	0	0	0	0
Veillonella_sp_T11011_6	0.00045	0.00024	0	0	0	0
Clostridium_bolteae_CAG_59	0.00037	0	0.25141	0	0.03424	0.06211
Bifidobacterium_saeculare	0.00035	0	0	0	0	0
Parvimonas_micra	0.00032	0.00502	0	0	0	0
Paraprevotella_clara	0.00031	0	0	0	0	0
Eubacteriaceae_bacterium_CHKCI005	0.00029	0	0.13447	0.18842	0.5547	0.34305
Streptococcus_sp_F0442	0.00025	0.03472	0	0	0	0
Actinomyces_sp_oral_taxon_448	0.00019	0.00376	0	0	0	0
Actinomyces_johnsonii	9e-05	0	0	0	0	0
Corynebacterium_durum	7e-05	0.00605	0	0	0	0
Peptoniphilus_harei	5e-05	0.07051	0	0	0	0
Porphyromonas_sp_HMSC065F10	3e-05	0	0	0	0	0
Actinobaculum_sp_oral_taxon_183	0	0.00803	0	0	0	0
Actinomyces_naeslundii	0	0.00395	0	0	0	0
Actinomyces_sp_S6_Spd3	0	0.00343	0	0	0	0
Actinomyces_sp_oral_taxon_180	0	0.00776	0	0	0	0
Actinomyces_sp_oral_taxon_181	0	0.00406	0	0	0	0
Actinomyces_sp_oral_taxon_414	0	0.00103	0	0	0	0
Alloscardovia_omnicolens	0	0.00423	0	0	0	0
Bifidobacterium_breve	0	0.0036	0	0	0	0
Bifidobacterium_pseudolongum	0	4.85637	0	0	0	0
Scardovia_wiggsiae	0	0.00739	0	0	0	0
Corynebacterium_amycolatum	0	0.00151	0	0	0	0
Lawsonella_clevelandensis	0	0.00049	0	0	0	0
Rothia_aeria	0	0.00128	0	0	0	0
Propionibacterium_acidifaciens	0	0.00023	0	0	0	0
Propionibacterium_freudenreichii	0	0.0007	0	0	0	0
Pseudopropionibacterium_propionicum	0	0.00473	0	0	0	0
Atopobium_deltae	0	0.00034	0	0	0	0
Atopobium_parvulum	0	0.00208	0	0	0	0
Atopobium_rimae	0	0.00382	0	0	0	0
Olsenella_uli	0	0.00215	0	0	0	0
Slackia_exigua	0	0.0017	0	0	0	0
Prevotella_buccae	0	0.00076	0	0	0	0
Alistipes_timonensis	0	0	0.03589	0.02286	0	0
Gemella_asaccharolytica	0	0.00038	0	0	0	0
Gemella_morbillorum	0	0.00629	0	0	0	0
Staphylococcus_epidermidis	0	0.0007	0	0	0	0
Abiotrophia_defectiva	0	0.00164	0	0	0	0
Abiotrophia_sp_HMSC24B09	0	0.00125	0	0	0	0
Carnobacterium_divergens	0	0.02443	0	0	0	0
Granulicatella_adiacens	0	0.00448	0	0	0	0
Granulicatella_elegans	0	0.00202	0	0	0	0
Enterococcus_avium	0	0.00978	0	0	0	0
Enterococcus_faecium	0	1.83682	0.05807	0	4.87189	0.04652
Enterococcus_hirae	0	0.0563	0	0	2.25467	0
Enterococcus_italicus	0	0.00198	0	0	0	0
Lactobacillus_brevis	0	0.00756	0	0	0	0
Lactobacillus_helveticus	0	0.00269	0	0	0	0
Lactobacillus_johnsonii	0	0.57553	0	0	0	0
Lactobacillus_oris	0	0.06525	0	0	0	0
Lactobacillus_parabuchneri	0	0.05222	0	0	0	0
Lactobacillus_paragasseri	0	0.79529	0	0	0	0
Lactobacillus_plantarum	0	0.00347	0	0	0	0
Lactobacillus_reuteri	0	0.00201	0	0	0	0
Lactobacillus_rhamnosus	0	0.01015	0	0	0	0
Lactobacillus_saerimneri	0	0.0071	0	0	0	0
Lactobacillus_vaginalis	0	0.00099	0	0	0	0
Pediococcus_pentosaceus	0	0.00348	0	0	0	0
Leuconostoc_citreum	0	0.01121	0	0	0	0
Leuconostoc_gelidum	0	0.03322	0	0	0	0
Weissella_cibaria	0	0.02662	0	0	0	0
Weissella_confusa	0	1.80561	0	0	0	0
Weissella_hellenica	0	0.00226	0	0	0	0
Lactococcus_garvieae	0	0.59211	0	0	0	0
Lactococcus_petauri	0	1.36788	0	0	0	0
Streptococcus_cristatus	0	0.00439	0	0	0	0
Streptococcus_downei	0	0.07469	0	0	0	0
Streptococcus_milleri	0	0.01355	0	0	0	0
Streptococcus_oralis	0	0.04938	0	0	0	0
Streptococcus_sp_HMSC070B10	0	0.00999	0	0	0	0
Streptococcus_sp_HMSC071D03	0	0.00058	0	0	0	0
Streptococcus_viridans	0	0.00349	0	0	0	0
Clostridium_butyricum	0	0.09006	0	0	0.302	0.15018
Clostridium_cadaveris	0	0.00154	0	0	0.18804	0
Clostridium_neonatale	0	0	0	0	0.50309	0
Clostridium_paraputrificum	0	0.02806	0	0	0.32421	0.15089
Clostridium_perfringens	0	0.0846	0	0	0	0
Clostridium_sp_7_2_43FAA	0	0	0	0	0.12404	0.0145
Clostridium_ventriculi	0	0.0041	0	0	0	0
Hungatella_hathewayi	0	0	0.31067	7.11816	19.3646	9.59889
Lactonifactor_longoviformis	0	0	0.01814	0.01063	0	0.01819
Anaerofustis_stercorihominis	0	0	0.04568	0.01457	0	0
Eubacterium_dolichum_CAG_375	0	0.11727	0	0	0	0
Eubacterium_limosum	0	0.00896	0	0	0	0
Eubacterium_sp_CAG_274	0	0.0244	0	0	0	0
Anaerostipes_caccae	0	0	0.74399	0.8604	0.01017	0.03635
Blautia_coccoides	0	0.03754	0	0	0.3441	0.24858
Blautia_hansenii	0	0.00118	0	0	0	0
Blautia_producta	0	1.96204	0	0	24.5188	21.076
Blautia_sp_CAG_257	0	0.00095	0	0	0	0
Eisenbergiella_massiliensis	0	0	0	0	1.63976	3.54835
Eisenbergiella_tayi	0	0	7.42617	7.15058	0	0
Clostridium_aldenense	0	0	0.28968	0.17519	0.61392	0.306
Clostridium_clostridioforme	0	0.00369	0	0	0.03536	0.73332
Clostridium_hylemonae	0	0	2.82348	1.84979	0	0
Clostridium_lavalense	0	0	0	0.73402	0.02374	0.076
Clostridium_scindens	0	0.00111	0.13502	0.0674	0.00827	0
Clostridium_symbiosum	0	0	0	3.36914	3.21327	4.49279
Lachnoclostridium_sp_An118	0	0.00122	0	0	0	0
Sellimonas_intestinalis	0	0.153	0	0	4.29927	3.08222
Tyzzerella_nexilis	0	0.00052	0	0	0	0
Clostridioides_difficile	0	0	0	0	4.7437	3.97159
Peptostreptococcus_anaerobius	0	0.06564	0	0	0	0
Peptostreptococcus_stomatis	0	0.0314	0	0	0	0
Terrisporobacter_othiniensis	0	0.03123	0	0	0	0
Flavonifractor_sp_An100	0	0	0.03088	0	0	0
Clostridium_methylpentosum	0	0	0.00318	0	0.00297	0.01176
Ruminococcaceae_bacterium_D5	0	0	0.01248	0	0	0
Absiella_dolichum	0	0.12872	0	0	0	0
Coprobacillus_cateniformis	0	0	0.24185	3.51721	0	0
Dielma_fastidiosa	0	0	0.03972	0	0	0
Erysipelatoclostridium_ramosum	0	1.52868	0.68986	0.78401	8.08726	5.3812
Solobacterium_moorei	0	0.00194	0	0	0	0
Megasphaera_elsdenii	0	0.00026	0	0	0	0
Megasphaera_micronuciformis	0	0.00066	0	0	0	0
Veillonella_tobetsuensis	0	0.00036	0	0	0	0
Peptoniphilus_coxii	0	0.00096	0	0	0	0
Fusobacterium_nucleatum	0	0.00304	0	0	0	0
Citrobacter_braakii	0	0.00489	0	0	0	0
Klebsiella_oxytoca	0	0.00144	0	0	0	0
Klebsiella_pneumoniae	0	0.34886	0	0	0	0
Klebsiella_quasipneumoniae	0	0.03824	0	0	0	0
Klebsiella_variicola	0	0.05252	0	0	0	0
Saccharomyces_cerevisiae	0	0.43135	0	0	0	0
Escherichia_virus_P1	0	0	0.00499	0	0	0
Pseudomonas_phage_201phi2_1	0	0.01549	0	0	0	0
Streptococcus_virus_7201	0	0.12555	0	0	0	0
Streptococcus_virus_Sfi19	0	0.28333	0	0	0	0
Brochothrix_phage_BL3	0	0.01252	0	0	0	0
Brochothrix_phage_NF5	0	0.01745	0	0	0	0
Clostridium_phage_vB_CpeS_CP51	0	0.00691	0	0	0	0
Enterobacteria_phage_mEp460	0	0	0	0.00691	0	0
Enterococcus_phage_EFAP_1	0	0.04491	0	0	0	0
Enterococcus_phage_EFRM31	0	0.07588	0	0	0	0
Enterococcus_phage_phiEf11	0	0	0	0	0	0.02725
Lactococcus_phage_949	0	0.03033	0	0	0	0
Streptococcus_phage_PH15	0	0.01323	0	0	0	0
Lactococcus_phage_936_sensu_lato	0	0.08042	0	0	0	0
Salmonella_virus_SP31	0	0.01018	0	0	0	0
Cyprinid_herpesvirus_3	0	0	0.05993	0.06154	0.16535	0.02444
Alcelaphine_gammaherpesvirus_1	0	0	0.00257	0.00319	0	0
Ateline_gammaherpesvirus_3	0	0	0	0	0.00603	0
Mouse_mammary_tumor_virus	0	0	0.01059	0.03503	0.05042	0.01217
Abelson_murine_leukemia_virus	0	0	0.00682	0	0.01462	0
Koala_retrovirus	0	0	0	0	0.0085	0
Murine_osteosarcoma_virus	0	0	0	0.05937	0	0
Chrysodeixis_chalcites_nucleopolyhedrovirus	0	0	0	0	0.00405	0
Cotesia_congregata_bracovirus	0	0	0.00848	0.01052	0.03635	0
Phage_Gifsy_2	0	0.00327	0	0	0	0
Salmonella_phage_Fels_1	0	0.00722	0	0	0	0
						100

## Sheet: Transferred absolute_abundance
	HC donors	CD donors	Female_HC_recipients	Male_HC_recipients	Female_CD_recipients	Male_CD_recipients	SUM_M and F	SUM HC and CD	CD-HC ratio	F_CD_HC ratio	M_CD_HC ratio
Clostridium_scindens	0	1049	48692	19587	2088	0	70367	1049	#DIV/0!	0.0428818	0
Clostridium_cadaveris	0	1425	0	0	46275	0	46275	1425	#DIV/0!	#DIV/0!	#DIV/0!
Clostridium_clostridioforme	0	5398	0	0	13800	414909	428709	5398	#DIV/0!	#DIV/0!	#DIV/0!
Clostridium_paraputrificum	0	26376	0	0	81230	54805	136035	26376	#DIV/0!	#DIV/0!	#DIV/0!
Enterococcus_hirae	0	43100	0	0	460066	0	460066	43100	#DIV/0!	#DIV/0!	#DIV/0!
Blautia_coccoides	0	55169	0	0	134776	141139	275915	55169	#DIV/0!	#DIV/0!	#DIV/0!
Clostridium_butyricum	0	108490	0	0	96964	69902	166866	108490	#DIV/0!	#DIV/0!	#DIV/0!
Sellimonas_intestinalis	0	129458	0	0	969645	1007722	1977367	129458	#DIV/0!	#DIV/0!	#DIV/0!
Enterococcus_faecium	0	1413535	17019	0	999344	13832	1030195	1413535	#DIV/0!	58.7193	#DIV/0!
Erysipelatoclostridium_ramosum	0	1493860	256752	235161	2106541	2031923	4630377	1493860	#DIV/0!	8.20457	8.64056
Blautia_producta	0	3197994	0	0	10652319	13273733	23926052	3197994	#DIV/0!	#DIV/0!	#DIV/0!
Enterococcus_faecalis	2126	1592491	11985	0	113747	0	125732	1594617	749.055	9.49078	#DIV/0!
Clostridium_innocuum	2330	223507	354994	71933	2023858	3815338	6266123	225837	95.9258	5.7011	53.0402
Ruminococcus_gnavus	3544	329744	0	0	898558	9571032	10469590	333288	93.0429	#DIV/0!	#DIV/0!
Bifidobacterium_longum	1052707	9433526	60123	42167	0	0	102290	10486233	8.96121	0	0
Blautia_wexlerae	1780155	15545675	2904265	124840	0	0	3029105	17325830	8.73276	0	0
Akkermansia_muciniphila	530794	142880	3426650	1106607	0	0	4533257	673674	0.269182	0	0
Bifidobacterium_adolescentis	20227230	4517853	0	5265	0	0	5265	24745083	0.223355	#DIV/0!	0
Eubacterium_hallii	3169098	554425	9366	16981	0	0	26347	3723523	0.174947	0	0
Coprococcus_catus	1016083	123919	0	4430	0	0	4430	1140002	0.121958	#DIV/0!	0
Ruthenibacterium_lactatiformans	45107	5002	735143	141088	934167	465123	2275521	50109	0.110892	1.27073	3.29669
Roseburia_inulinivorans	276980	26581	299983	0	0	0	299983	303561	0.0959672	0	#DIV/0!
Roseburia_intestinalis	114159	9186	3660513	0	0	0	3660513	123345	0.0804667	0	#DIV/0!
Eubacterium_sp_CAG_38	28687	1342	0	3055	0	0	3055	30029	0.0467808	#DIV/0!	0
Blautia_obeum	1952832	81680	0	1974339	0	0	1974339	2034512	0.0418264	#DIV/0!	0
Eggerthella_lenta	368515	13886	5939	2649	0	0	8588	382401	0.037681	0	0
Gordonibacter_pamelaeae	120659	4318	126399	176986	0	0	303385	124977	0.0357868	0	0
Flavonifractor_plautii	72408	1688	563892	274958	1995595	2465946	5300391	74096	0.0233123	3.53897	8.96845
Clostridium_bolteae	15873	213	267057	879731	74125	26497	1247410	16086	0.013419	0.277562	0.0301194
Ruminococcus_bromii	7429997	85966	44275	0	0	0	44275	7515963	0.0115701	0	#DIV/0!
Faecalibacterium_prausnitzii	5627851	59650	914953	596	0	0	915549	5687501	0.0105991	0	0
Agathobaculum_butyriciproducens	226741	1834	26734	25271	0	0	52005	228575	0.00808852	0	0
Roseburia_faecis	2029379	12321	780521	5211205	0	0	5991726	2041700	0.00607132	0	0
Bacteroides_dorei	117459	545	5431529	0	0	0	5431529	118004	0.00463992	0	#DIV/0!
Bacteroides_uniformis	537186	2080	1579482	0	0	0	1579482	539266	0.00387203	0	#DIV/0!
Ruminococcus_lactaris	702687	471	72999	46272	0	0	119271	703158	0.000670284	0	0
Gemmiger_formicilis	670652	53	13549	139482	0	0	153031	670705	7.90276e-05	0	0
Eubacteriaceae_bacterium_CHKCI005	221	0	33366	37678	96330	86361	253735	221	0	2.88707	2.29208
Firmicutes_bacterium_CAG_145	307	0	378	0	0	0	378	307	0	0	#DIV/0!
Clostridium_bolteae_CAG_59	619	0	135514	0	12916	33965	182395	619	0	0.0953112	#DIV/0!
Blautia_hydrogenotrophica	968	0	328533	744584	0	0	1073117	968	0	0	0
Enterorhabdus_caecimuris	1253	0	2941	2357	0	0	5298	1253	0	0	0
Anaerotruncus_colihominis	1461	0	23573	13875	521776	586926	1146150	1461	0	22.1345	42.301
Turicimonas_muris	2006	0	1155	0	0	0	1155	2006	0	0	#DIV/0!
Intestinimonas_butyriciproducens	2093	0	82232	148401	0	0	230633	2093	0	0	0
Butyricimonas_virosa	3485	0	0	105773	0	0	105773	3485	0	#DIV/0!	0
Candidatus_Gastranaerophilales_bacterium	6002	0	39236	0	0	0	39236	6002	0	0	#DIV/0!
Holdemania_filiformis	6591	0	102632	127086	0	0	229718	6591	0	0	0
Alistipes_onderdonkii	7652	0	1459827	1628894	0	0	3088721	7652	0	0	0
Clostridium_citroniae	9629	0	58085	27570	745	5930	92330	9629	0	0.012826	0.215089
Alistipes_shahii	10136	0	129830	84329	0	0	214159	10136	0	0	0
Parasutterella_excrementihominis	13505	0	13287	0	0	0	13287	13505	0	0	#DIV/0!
Anaeromassilibacillus_sp_An250	20476	0	9187	0	0	0	9187	20476	0	0	#DIV/0!
Lawsonibacter_asaccharolyticus	23959	0	61412	13723	0	0	75135	23959	0	0	0
Alistipes_inops	24972	0	1464856	1073122	0	0	2537978	24972	0	0	0
Anaerotignum_lactatifermentans	27989	0	190640	0	0	0	190640	27989	0	0	#DIV/0!
Odoribacter_splanchnicus	39006	0	147721	122965	0	0	270686	39006	0	0	0
Alistipes_finegoldii	43362	0	2633669	2720644	0	0	5354313	43362	0	0	0
Adlercreutzia_equolifaciens	44891	0	426214	291424	0	0	717638	44891	0	0	0
Firmicutes_bacterium_CAG_95	47401	0	0	53519	0	0	53519	47401	0	#DIV/0!	0
Oscillibacter_sp_57_20	50290	0	13054	32270	0	0	45324	50290	0	0	0
Asaccharobacter_celatus	51364	0	134360	101422	0	0	235782	51364	0	0	0
Proteobacteria_bacterium_CAG_139	57697	0	163416	0	0	0	163416	57697	0	0	#DIV/0!
Alistipes_indistinctus	60643	0	11064	2076	0	0	13140	60643	0	0	0
Clostridium_leptum	88241	0	2724	1622	0	0	4346	88241	0	0	0
Roseburia_hominis	115861	0	0	919200	0	0	919200	115861	0	#DIV/0!	0
Barnesiella_intestinihominis	152746	0	752376	1071280	0	0	1823656	152746	0	0	0
Parabacteroides_distasonis	192882	0	1316163	0	0	0	1316163	192882	0	0	#DIV/0!
Eubacterium_sp_OM08_24	241178	0	8866	5476	0	0	14342	241178	0	0	0
Eubacterium_eligens	822242	0	22760	26531	0	0	49291	822242	0	0	0
Eubacterium_rectale	856632	0	11318	118672	0	0	129990	856632	0	0	0
Ruminococcus_bicirculans	1651081	0	1198717	544700	0	0	1743417	1651081	0	0	0

## Sheet: Transferred relative_abundance
		Spp.	HC donors (%)	CD donors (%)	♀ HC recipients (%)	♂ HC recipients (%)	♀ CD recipients (%)	♂ CD recipients (%)
UP in CD_L3	Congruent across mouse sex	Blautia_producta	0	1.96204	0	0	24.5188	21.076
		Ruminococcus_gnavus	0.00359	0.39083	0	0	3.99556	29.3583
		Clostridium_innocuum	0.00168	0.18867	0.78681	0.19783	6.40938	8.33507
		Erysipelatoclostridium_ramosum	0	1.52868	0.68986	0.78401	8.08726	5.3812
		Sellimonas_intestinalis	0	0.153	0	0	4.29927	3.08222
		Enterococcus_faecium	0	1.83682	0.05807	0	4.87189	0.04652
		Clostridium_clostridioforme	0	0.00369	0	0	0.03536	0.73332
		Blautia_coccoides	0	0.03754	0	0	0.3441	0.24858
		Clostridium_paraputrificum	0	0.02806	0	0	0.32421	0.15089
		Clostridium_butyricum	0	0.09006	0	0	0.302	0.15018
Down in CD_L3		Roseburia_faecis	1.92414	0.01366	2.27182	18.8208	0	0
		Alistipes_finegoldii	0.04208	0	7.84564	10.0565	0	0
		Akkermansia_muciniphila	0.62236	0.19587	12.3339	4.94237	0	0
		Alistipes_inops	0.03545	0	6.38447	5.80348	0	0
		Alistipes_onderdonkii	0.00719	0	4.20991	5.82873	0	0
		Ruminococcus_bicirculans	1.97794	0	4.40837	2.48558	0	0
		Barnesiella_intestinihominis	0.15772	0	2.38496	4.21365	0	0
		Blautia_hydrogenotrophica	0.00089	0	0.92203	2.59291	0	0
		Faecalibacterium_prausnitzii	6.17628	0.07654	3.08247	0.00249	0	0
		Adlercreutzia_equolifaciens	0.0486	0	1.41648	1.20176	0	0
		Gordonibacter_pamelaeae	0.11615	0.00486	0.37351	0.64895	0	0
		Asaccharobacter_celatus	0.05954	0	0.47814	0.44784	0	0
		Intestinimonas_butyriciproducens	0.00214	0	0.25807	0.57789	0	0
		Alistipes_shahii	0.01072	0	0.42157	0.33976	0	0
		Odoribacter_splanchnicus	0.03029	0	0.35215	0.36373	0	0
		Holdemania_filiformis	0.00548	0	0.26214	0.40277	0	0
		Gemmiger_formicilis	0.67701	6e-05	0.04199	0.53634	0	0
		Eubacterium_rectale	0.83659	0	0.03393	0.44146	0	0
		Ruminococcus_lactaris	0.78367	0.00061	0.24992	0.19657	0	0
		Oscillibacter_sp_57_20	0.11234	0	0.08952	0.27458	0	0
		Agathobaculum_butyriciproducens	0.2641	0.0025	0.09559	0.11212	0	0
		Lawsonibacter_asaccharolyticus	0.01831	0	0.14407	0.03995	0	0
		Eubacterium_eligens	0.86878	0	0.07382	0.10678	0	0
		Clostridium_citroniae	0.00496	0	0.09181	0.05408	0.00168	0.00924
		Eubacterium_hallii	2.97134	0.60777	0.02696	0.06065	0	0
		Eubacterium_sp_OM08_24	0.30758	0	0.03471	0.0266	0	0
		Alistipes_indistinctus	0.0695	0	0.03893	0.00907	0	0
		Eggerthella_lenta	0.33199	0.01463	0.01643	0.00909	0	0
		Enterorhabdus_caecimuris	0.00148	0	0.01064	0.01058	0	0
		Clostridium_leptum	0.0893	0	0.00846	0.00625	0	0
UP in CD_L3	Incongruent across mouse sex	Enterococcus_hirae	0	0.0563	0	0	2.25467	0
		Enterococcus_faecalis	0.00231	2.01993	0.03992	0	0.54128	0
		Clostridium_cadaveris	0	0.00154	0	0	0.18804	0
Down in CD_L3		Bacteroides_dorei	0.06999	0.00038	9.93554	0	0	0
		Roseburia_intestinalis	0.08554	0.00805	8.42045	0	0	0
		Blautia_obeum	1.71992	0.08411	0	6.62354	0	0
		Bacteroides_uniformis	0.37069	0.00168	3.34596	0	0	0
		Parabacteroides_distasonis	0.12409	0	2.59934	0	0	0
		Roseburia_hominis	0.07859	0	0	2.37492	0	0
		Proteobacteria_bacterium_CAG_139	0.09232	0	0.80272	0	0	0
		Roseburia_inulinivorans	0.23826	0.02673	0.79216	0	0	0
		Anaerotignum_lactatifermentans	0.02673	0	0.55895	0	0	0
		Butyricimonas_virosa	0.00236	0	0	0.2728	0	0
		Clostridium_bolteae_CAG_59	0.00037	0	0.25141	0	0.03424	0.06211
		Clostridium_bolteae_CAG_59	0.00037	0	0.25141	0	0.03424	0.06211
		Firmicutes_bacterium_CAG_95	0.05021	0	0	0.21593	0	0
		Ruminococcus_bromii	10.7697	0.14569	0.19701	0	0	0
		Candidatus_Gastranaerophilales_bacterium	0.00905	0	0.18159	0	0	0
		Parasutterella_excrementihominis	0.01561	0	0.04714	0	0	0
		Bifidobacterium_adolescentis	29.9694	7.82621	0	0.02972	0	0
		Anaeromassilibacillus_sp_An250	0.01862	0	0.02564	0	0	0
		Coprococcus_catus	0.97291	0.13873	0	0.01616	0	0
		Eubacterium_sp_CAG_38	0.03439	0.00188	0	0.01395	0	0
		Turicimonas_muris	0.00227	0	0.00402	0	0	0
		Firmicutes_bacterium_CAG_145	0.00049	0	0.00184	0	0	0
Generally incongruent		Clostridium_scindens	0	0.00111	0.13502	0.0674	0.00827	0
		Bifidobacterium_longum	1.43785	15.0646	0.2521	0.21939	0	0
		Blautia_wexlerae	1.3031	13.3048	6.52639	0.3481	0	0
		Ruthenibacterium_lactatiformans	0.03661	0.00475	1.83187	0.43624	3.32607	1.14239
		Flavonifractor_plautii	0.05972	0.00163	1.4277	0.86381	7.21935	6.15389
		Eubacteriaceae_bacterium_CHKCI005	0.00029	0	0.13447	0.18842	0.5547	0.34305
		Anaerotruncus_colihominis	0.00127	0	0.06309	0.04608	1.99541	1.54836

## Sheet: Did not transfer
Species	HC donors	CD donors	♀_HC_recipients	♂_HC_recipients	♀_CD_recipients	♂_CD_recipients
Methanobrevibacter_smithii	368786	0	0	0	0	0
Actinobaculum_sp_oral_taxon_183	0	4965	0	0	0	0
Actinomyces_graevenitzii	1092	3544	0	0	0	0
Actinomyces_johnsonii	89	0	0	0	0	0
Actinomyces_naeslundii	0	3258	0	0	0	0
Actinomyces_odontolyticus	3563	6204	0	0	0	0
Actinomyces_oris	4112	32373	0	0	0	0
Actinomyces_sp_HMSC035G02	1509	2095	0	0	0	0
Actinomyces_sp_HPA0247	3522	10002	0	0	0	0
Actinomyces_sp_ICM47	1373	27818	0	0	0	0
Actinomyces_sp_S6_Spd3	0	1876	0	0	0	0
Actinomyces_sp_oral_taxon_180	0	4810	0	0	0	0
Actinomyces_sp_oral_taxon_181	0	2020	0	0	0	0
Actinomyces_sp_oral_taxon_414	0	1027	0	0	0	0
Actinomyces_sp_oral_taxon_448	168	2777	0	0	0	0
Actinomyces_viscosus	450	0	0	0	0	0
Aeriscardovia_aeriphila	1266	423	0	0	0	0
Alloscardovia_omnicolens	0	1985	0	0	0	0
Bifidobacterium_angulatum	37551	0	0	0	0	0
Bifidobacterium_bifidum	63706	2945878	0	0	0	0
Bifidobacterium_breve	0	2188	0	0	0	0
Bifidobacterium_catenulatum	922	0	0	0	0	0
Bifidobacterium_dentium	15598	42155	0	0	0	0
Bifidobacterium_gallinarum	307	0	0	0	0	0
Bifidobacterium_pseudolongum	0	2564845	0	0	0	0
Bifidobacterium_pullorum	3092	0	0	0	0	0
Bifidobacterium_saeculare	243	0	0	0	0	0
Scardovia_wiggsiae	0	3006	0	0	0	0
Corynebacterium_amycolatum	0	988	0	0	0	0
Corynebacterium_durum	56	4439	0	0	0	0
Lawsonella_clevelandensis	0	247	0	0	0	0
Rothia_aeria	0	866	0	0	0	0
Rothia_dentocariosa	564	22677	0	0	0	0
Rothia_mucilaginosa	10146	27157	0	0	0	0
Propionibacterium_acidifaciens	0	184	0	0	0	0
Propionibacterium_freudenreichii	0	477	0	0	0	0
Pseudopropionibacterium_propionicum	0	4262	0	0	0	0
Atopobium_deltae	0	128	0	0	0	0
Atopobium_parvulum	0	839	0	0	0	0
Atopobium_rimae	0	1628	0	0	0	0
Olsenella_scatoligenes	5924	0	0	0	0	0
Olsenella_uli	0	1154	0	0	0	0
Collinsella_aerofaciens	1312727	548136	0	0	0	0
Collinsella_intestinalis	13675	65	0	0	0	0
Collinsella_stercoris	4316	2430	0	0	0	0
Collinsella_massiliensis	21680	173	0	0	0	0
Enorma_massiliensis	1094	184	0	0	0	0
Slackia_exigua	0	932	0	0	0	0
Slackia_isoflavoniconvertens	45816	0	0	0	0	0
Bacteroides_caccae	354119	0	0	0	0	0
Bacteroides_cellulosilyticus	10098	0	0	0	0	0
Bacteroides_coprophilus	5774	0	0	0	0	0
Bacteroides_eggerthii	30777	0	0	0	0	0
Bacteroides_finegoldii	5469	0	0	0	0	0
Bacteroides_fragilis	2472	26846	0	0	0	0
Bacteroides_galacturonicus	40333	0	0	0	0	0
Bacteroides_intestinalis	166399	0	0	0	0	0
Bacteroides_massiliensis	18891	0	0	0	0	0
Bacteroides_ovatus	100653	25420	0	0	0	0
Bacteroides_plebeius	110405	0	0	0	0	0
Bacteroides_sp_CAG_443	190617	0	0	0	0	0
Bacteroides_stercoris	121044	0	0	0	0	0
Bacteroides_thetaiotaomicron	61109	13107	0	0	0	0
Bacteroides_vulgatus	1945532	26057	0	0	0	0
Bacteroides_xylanisolvens	22511	294	0	0	0	0
Coprobacter_fastidiosus	1231	0	0	0	0	0
Coprobacter_secundus	8183	0	0	0	0	0
Butyricimonas_synergistica	1014	0	0	0	0	0
Porphyromonas_sp_HMSC065F10	21	0	0	0	0	0
Paraprevotella_clara	405	0	0	0	0	0
Paraprevotella_xylaniphila	67259	0	0	0	0	0
Prevotella_buccae	0	647	0	0	0	0
Prevotella_buccalis	2472	582	0	0	0	0
Prevotella_copri	927937	45441	0	0	0	0
Prevotella_sp_CAG_1185	325977	0	0	0	0	0
Prevotella_sp_CAG_279	1335	0	0	0	0	0
Prevotella_sp_CAG_617	18631	0	0	0	0	0
Prevotella_sp_CAG_755	390	0	0	0	0	0
Alistipes_putredinis	185237	0	0	0	0	0
Parabacteroides_johnsonii	2761	0	0	0	0	0
Parabacteroides_merdae	216909	0	0	0	0	0
Gemella_asaccharolytica	0	126	0	0	0	0
Gemella_haemolysans	769	2645	0	0	0	0
Gemella_morbillorum	0	2895	0	0	0	0
Gemella_sanguinis	1737	5029	0	0	0	0
Staphylococcus_epidermidis	0	464	0	0	0	0
Abiotrophia_defectiva	0	875	0	0	0	0
Abiotrophia_sp_HMSC24B09	0	661	0	0	0	0
Carnobacterium_divergens	0	17144	0	0	0	0
Granulicatella_adiacens	0	2279	0	0	0	0
Granulicatella_elegans	0	921	0	0	0	0
Enterococcus_avium	0	11732	0	0	0	0
Enterococcus_durans	19537	10453	0	0	0	0
Enterococcus_italicus	0	1223	0	0	0	0
Lactobacillus_brevis	0	5049	0	0	0	0
Lactobacillus_curvatus	549	0	0	0	0	0
Lactobacillus_gasseri	327	62674	0	0	0	0
Lactobacillus_helveticus	0	1438	0	0	0	0
Lactobacillus_johnsonii	0	291865	0	0	0	0
Lactobacillus_mucosae	60728	38326	0	0	0	0
Lactobacillus_oris	0	36589	0	0	0	0
Lactobacillus_parabuchneri	0	36180	0	0	0	0
Lactobacillus_paragasseri	0	412305	0	0	0	0
Lactobacillus_plantarum	0	2961	0	0	0	0
Lactobacillus_reuteri	0	1135	0	0	0	0
Lactobacillus_rhamnosus	0	7824	0	0	0	0
Lactobacillus_rogosae	58322	0	0	0	0	0
Lactobacillus_ruminis	910727	0	0	0	0	0
Lactobacillus_saerimneri	0	3085	0	0	0	0
Lactobacillus_sakei	1209	207261	0	0	0	0
Lactobacillus_vaginalis	0	473	0	0	0	0
Pediococcus_pentosaceus	0	1667	0	0	0	0
Leuconostoc_carnosum	3115	229602	0	0	0	0
Leuconostoc_citreum	0	5379	0	0	0	0
Leuconostoc_gelidum	0	17460	0	0	0	0
Leuconostoc_lactis	2415	7919	0	0	0	0
Leuconostoc_mesenteroides	138309	30483	0	0	0	0
Leuconostoc_pseudomesenteroides	672	1101	0	0	0	0
Weissella_cibaria	0	17001	0	0	0	0
Weissella_confusa	0	1059697	0	0	0	0
Weissella_hellenica	0	1074	0	0	0	0
Lactococcus_garvieae	0	313108	0	0	0	0
Lactococcus_lactis	848421	432061	0	0	0	0
Lactococcus_petauri	0	782920	0	0	0	0
Lactococcus_raffinolactis	263648	15900	0	0	0	0
Streptococcus_anginosus_group	988	49398	0	0	0	0
Streptococcus_australis	2784	4026	0	0	0	0
Streptococcus_cristatus	0	2310	0	0	0	0
Streptococcus_downei	0	43648	0	0	0	0
Streptococcus_gordonii	711	75728	0	0	0	0
Streptococcus_infantis	2134	34764	0	0	0	0
Streptococcus_milleri	0	6881	0	0	0	0
Streptococcus_mitis	3496	54690	0	0	0	0
Streptococcus_mutans	409	115393	0	0	0	0
Streptococcus_oralis	0	25186	0	0	0	0
Streptococcus_parasanguinis	42112	387992	0	0	0	0
Streptococcus_pasteurianus	20038	0	0	0	0	0
Streptococcus_salivarius	151652	1096537	0	0	0	0
Streptococcus_sanguinis	849	90823	0	0	0	0
Streptococcus_sp_A12	3379	4566	0	0	0	0
Streptococcus_sp_F0442	168	20248	0	0	0	0
Streptococcus_sp_HMSC070B10	0	5493	0	0	0	0
Streptococcus_sp_HMSC071D03	0	320	0	0	0	0
Streptococcus_thermophilus	69017	317169	0	0	0	0
Streptococcus_vestibularis	1492	8830	0	0	0	0
Streptococcus_viridans	0	1820	0	0	0	0
Clostridium_celatum	7731	10348	0	0	0	0
Clostridium_disporicum	211086	2607160	0	0	0	0
Clostridium_perfringens	0	76238	0	0	0	0
Clostridium_sp_CAG_167	8599	0	0	0	0	0
Clostridium_sp_CAG_253	3893	0	0	0	0	0
Clostridium_ventriculi	0	2682	0	0	0	0
Mogibacterium_diversum	683	0	0	0	0	0
Eubacterium_dolichum_CAG_375	0	62075	0	0	0	0
Eubacterium_limosum	0	9999	0	0	0	0
Eubacterium_ramulus	420081	0	0	0	0	0
Eubacterium_sp_CAG_180	607437	0	0	0	0	0
Eubacterium_sp_CAG_251	395193	0	0	0	0	0
Eubacterium_sp_CAG_274	0	13945	0	0	0	0
Eubacterium_ventriosum	207132	0	0	0	0	0
Pseudoramibacter_alactolyticus	601	0	0	0	0	0
Anaerostipes_hadrus	1254551	6769207	0	0	0	0
Blautia_hansenii	0	945	0	0	0	0
Blautia_sp_CAG_257	0	710	0	0	0	0
Ruminococcus_torques	1551771	159564	0	0	0	0
Coprococcus_comes	970810	0	0	0	0	0
Coprococcus_eutactus	2148822	0	0	0	0	0
Dorea_formicigenerans	699992	35179	0	0	0	0
Dorea_longicatena	2591217	1832488	0	0	0	0
Fusicatenibacter_saccharivorans	4652594	9100931	0	0	0	0
Clostridium_saccharolyticum	5616	0	0	0	0	0
Lachnoclostridium_sp_An118	0	1101	0	0	0	0
Lachnospira_pectinoschiza	39260	1591	0	0	0	0
Roseburia_sp_CAG_182	10634	0	0	0	0	0
Roseburia_sp_CAG_471	210062	0	0	0	0	0
Tyzzerella_nexilis	0	544	0	0	0	0
Oscillibacter_sp_CAG_241	178644	0	0	0	0	0
Intestinibacter_bartlettii	786361	2237359	0	0	0	0
Peptostreptococcus_anaerobius	0	35224	0	0	0	0
Peptostreptococcus_stomatis	0	16317	0	0	0	0
Romboutsia_ilealis	21135	85862	0	0	0	0
Terrisporobacter_othiniensis	0	32548	0	0	0	0
Anaerotruncus_sp_CAG_528	55295	0	0	0	0	0
Eubacterium_siraeum	87619	0	0	0	0	0
Ruminococcus_callidus	4426	0	0	0	0	0
Ruminococcus_sp_CAG_330	142515	0	0	0	0	0
Absiella_dolichum	0	73718	0	0	0	0
Catenibacterium_mitsuokai	1519074	0	0	0	0	0
Faecalicoccus_pleomorphus	212718	0	0	0	0	0
Faecalitalea_cylindroides	112264	0	0	0	0	0
Holdemanella_biformis	1625880	0	0	0	0	0
Massiliomicrobiota_timonensis	479	0	0	0	0	0
Solobacterium_moorei	0	1018	0	0	0	0
Turicibacter_sanguinis	10667	206286	0	0	0	0
Firmicutes_bacterium_CAG_110	6722	0	0	0	0	0
Firmicutes_bacterium_CAG_170	15182	0	0	0	0	0
Firmicutes_bacterium_CAG_238	4135	0	0	0	0	0
Firmicutes_bacterium_CAG_83	292685	0	0	0	0	0
Firmicutes_bacterium_CAG_94	56730	0	0	0	0	0
Phascolarctobacterium_faecium	47796	0	0	0	0	0
Phascolarctobacterium_succinatutens	214007	0	0	0	0	0
Allisonella_histaminiformans	395	0	0	0	0	0
Dialister_invisus	36395	18659	0	0	0	0
Dialister_succinatiphilus	14889	0	0	0	0	0
Megasphaera_elsdenii	0	164	0	0	0	0
Megasphaera_micronuciformis	0	305	0	0	0	0
Negativicoccus_succinicivorans	272	0	0	0	0	0
Veillonella_atypica	306	14842	0	0	0	0
Veillonella_dispar	8998	5045	0	0	0	0
Veillonella_infantium	1375	1220	0	0	0	0
Veillonella_parvula	2615	19303	0	0	0	0
Veillonella_sp_T11011_6	283	128	0	0	0	0
Veillonella_tobetsuensis	0	190	0	0	0	0
Anaerococcus_vaginalis	3348	6976	0	0	0	0
Finegoldia_magna	3496	24065	0	0	0	0
Parvimonas_micra	164	2182	0	0	0	0
Peptoniphilus_coxii	0	460	0	0	0	0
Peptoniphilus_harei	26	34544	0	0	0	0
Peptoniphilus_lacrimalis	287	321	0	0	0	0
Peptoniphilus_sp_HMSC062D09	2220	406	0	0	0	0
Bacteroides_coagulans	681	0	0	0	0	0
Fusobacterium_nucleatum	0	1871	0	0	0	0
Bilophila_wadsworthia	17174	0	0	0	0	0
Desulfovibrio_piger	4192	0	0	0	0	0
Citrobacter_braakii	0	6569	0	0	0	0
Citrobacter_freundii	2582	30202	0	0	0	0
Citrobacter_youngae	3975	15380	0	0	0	0
Enterobacter_cloacae_complex	12599	68956	0	0	0	0
Escherichia_coli	109858	1868683	0	0	0	0
Klebsiella_oxytoca	0	2263	0	0	0	0
Klebsiella_pneumoniae	0	512661	0	0	0	0
Klebsiella_quasipneumoniae	0	54989	0	0	0	0
Klebsiella_variicola	0	76905	0	0	0	0
Haemophilus_parainfluenzae	22880	2177	0	0	0	0
Haemophilus_sp_HMSC71H05	3672	0	0	0	0	0
Haemophilus_sputorum	578	0	0	0	0	0
Saccharomyces_cerevisiae	0	1405770	0	0	0	0
Pseudomonas_phage_201phi2_1	0	1282	0	0	0	0
Lactococcus_virus_bIL67	515	583	0	0	0	0
Leuconostoc_virus_LN04	1183	1952	0	0	0	0
Leuconostoc_virus_P793	395	968	0	0	0	0
Streptococcus_phage_TP_J34	25	703	0	0	0	0
Streptococcus_virus_7201	0	1163	0	0	0	0
Streptococcus_virus_Sfi19	0	2767	0	0	0	0
Streptococcus_virus_Sfi21	45	1153	0	0	0	0
Streptococcus_virus_phiAbc2	32	3496	0	0	0	0
Brochothrix_phage_BL3	0	135	0	0	0	0
Brochothrix_phage_NF5	0	168	0	0	0	0
Clostridium_phage_vB_CpeS_CP51	0	70	0	0	0	0
Enterococcus_phage_EFAP_1	0	247	0	0	0	0
Enterococcus_phage_EFRM31	0	336	0	0	0	0
Lactobacillus_phage_Lc_Nu	53	0	0	0	0	0
Lactobacillus_phage_phiadh	26	0	0	0	0	0
Lactococcus_phage_949	0	909	0	0	0	0
Streptococcus_phage_PH15	0	135	0	0	0	0
Lactococcus_phage_936_sensu_lato	0	599	0	0	0	0
Salmonella_virus_SP31	0	112	0	0	0	0
Phage_Gifsy_2	0	39	0	0	0	0
Salmonella_phage_Fels_1	0	72	0	0	0	0

## Sheet: In mice only
Species	HC donors	CD donors	♀_HC_recipients	♂_HC_recipients	♀_CD_recipients	♂_CD_recipients
Koala_retrovirus	0	0	0	0	5	0
Abelson_murine_leukemia_virus	0	0	4	0	6	0
Murine_osteosarcoma_virus	0	0	0	18	0	0
Enterobacteria_phage_mEp460	0	0	0	24	0	0
Chrysodeixis_chalcites_nucleopolyhedrovirus	0	0	0	0	42	0
Ateline_gammaherpesvirus_3	0	0	0	0	45	0
Escherichia_virus_P1	0	0	47	0	0	0
Alcelaphine_gammaherpesvirus_1	0	0	33	33	0	0
Mouse_mammary_tumor_virus	0	0	9	24	30	10
Enterococcus_phage_phiEf11	0	0	0	0	0	117
Cotesia_congregata_bracovirus	0	0	479	479	1437	0
Ruminococcaceae_bacterium_D5	0	0	3276	0	0	0
Clostridium_methylpentosum	0	0	1099	0	720	4132
Cyprinid_herpesvirus_3	0	0	1760	1457	3400	728
Flavonifractor_sp_An100	0	0	9346	0	0	0
Anaerofustis_stercorihominis	0	0	10674	2744	0	0
Dielma_fastidiosa	0	0	13878	0	0	0
Alistipes_timonensis	0	0	12465	6398	0	0
Lactonifactor_longoviformis	0	0	8715	4114	0	8867
Clostridium_sp_7_2_43FAA	0	0	0	0	32953	5584
Clostridium_neonatale	0	0	0	0	164108	0
Clostridium_lavalense	0	0	0	379729	10666	49492
Anaerostipes_caccae	0	0	243393	226847	2329	12063
Clostridium_aldenense	0	0	174333	84971	258577	186837
Coprobacillus_cateniformis	0	0	90411	1059669	0	0
Clostridium_hylemonae	0	0	1093330	577270	0	0
Clostridioides_difficile	0	0	0	0	1374981	1668797
Eisenbergiella_massiliensis	0	0	0	0	782830	2455687
Clostridium_symbiosum	0	0	0	1329043	1100757	2231105
Eisenbergiella_tayi	0	0	5550197	4307004	0	0
Hungatella_hathewayi	0	0	223300	4123327	9741180	6999783
